# Supplementary material for: Genome-wide association analysis for fumonisin content in maize kernels
Source: BMC Plant Biol. 2019 Apr 27;19:166. doi: 10.1186/s12870-019-1759-1 (PMC6486958; doi:10.1186/s12870-019-1759-1)
Supplement: Supplementary file 2 — Table S1. Candidate Genes for each QTL. (XLSX 15 kb) [file 12870_2019_1759_MOESM2_ESM.xlsx]

## Sheet: Version4
Suplemmental table 1. Candidate genes for each QTL
QTL	Bin	Supporting interval of the QTL1	Candidate genes2
1	1.07	Chr1:223,971,687-225,602,868	Zm00001d032360, Zm00001d032361, Zm00001d032362 (RNAse II-like 1 ), Zm00001d032363 (Pirin-like protein 2),Zm00001d032365, Zm00001d032366, Zm00001d032367, Zm00001d032368 (Protein SAR DEFICIENT 1), Zm00001d032370, Zm00001d032371, Zm00001d032372 (unknown function), Zm00001d032373(crs1 - chloroplast RNA splicing1),Zm00001d032375, Zm00001d032376 (putative inactive disease susceptibility protein LOV1), …
2	1.09	Chr1:261,226,685-261,380,422	Zm00001d033385 (transferase, transferring glycosyl groups), Zm00001d033386 (putative RING zinc finger domain superfamily protein), Zm00001d033388 (crooked neck-like protein 1), Zm00001d033389 ( VQ motif family protein)
3	2.08	Chr2:220,365,744-220,618,744	Zm00001d007024, Zm00001d007025, Zm00001d007026, Zm00001d007027(ubiquitin-protein ligase CIP8), Zm00001d007028 (tRNA), Zm00001d007029 (putative protein kinase superfamily protein), Zm00001d007031 (10 kDa chaperonin, mitochondrial),Zm00001d007032, Zm00001d007033 (ereb210 - AP2-EREBP-transcription factor 210, Ethylene-responsive transcription factor RAP2-2 ), Zm00001d007034 (lipid binding protein), …
4	3.02	Chr3:6,183,762-6,379,654	Zm00001d039511, Zm00001d039512 (hex1 - hexokinase1), Zm00001d039513 (iaa7 - Aux/IAA-transcription factor 7), Zm00001d039514 (Clavaminate synthase-like protein), Zm00001d039517 (Clavaminate synthase-like protein)
5	3.04	Chr3:14,322,487-14,424,523	Zm00001d039768 (Acyl-coenzyme A oxidase 4 peroxisomal probably involved in fatty acid beta-oxidation V), Zm00001d039769 ( E3 ubiquitin-protein ligase MBR1), Zm00001d039770 (fasciclin-like arabinogalactan protein 7), Zm00001d039771 (protein DOG1-like 2)
6	3.05	Chr3:149,276,413-149,548,954	Zm00001d042061 (NADPH:quinone oxidoreductase), Zm00001d042062 (bhlh126 - bHLH-transcription factor 126), Zm00001d042063, Zm00001d042064 (Amidohydrolase family), Zm00001d042065 (kinesin-like protein KIN-4C ), Zm00001d042066 (crr5 - cytokinin response regulator5)
7	3.06	Chr3:171,649,264-171,713,242	Zm00001d042553 (pectin acetylesterase 5), Zm00001d042554, Zm00001d042555 (Zinc-binding dehydrogenase family protein probably involved in detoxification of reactive carbonyls resulted from lipid peroxidation), Zm00001d042556 (Exopolygalacturonase), Zm00001d042557 (Serine/arginine-rich splicing factor SR45a), Zm00001d042558 (TPR repeat-containing protein ZIP4)
8	3.06	Chr3:175,437,859-175,833,246	Zm00001d042652 (Core-2/I-branching beta-16-N-acetylglucosaminyltransferase family protein), Zm00001d042653 (HSP40/DnaJ peptide-binding protein), Zm00001d042654 (Beta-galactosidase), Zm00001d042655(signal recognition particle receptor subunit alpha homolog), Zm00001d042656 (beta-galactosidase 7),Zm00001d042657 (Ubiquitin-like domain-containing CTD phosphatase), Zm00001d042658 (Adenine nucleotide a…
9	3.08	Chr3:209,789,777-210,778,733	Zm00001d043775, Zm00001d043776, Zm00001d043778 (ppr152 - pentatricopeptide repeat protein152), Zm00001d043779 (pth1 - peptidyl-tRNA hydrolase1), Zm00001d043780 (thr1 - threonine synthase1), Zm00001d043781( L-type lectin-domain containing receptor kinase IV.1), Zm00001d043782 (ZmRav1, ereb126 - AP2-EREBP-transcription factor 126), Zm00001d043783 (two-component response regulator-like PRR1), Zm0000…
10	3.09	Chr3:220,883,427-221,181,917	Zm00001d044167 (ofp19 - OVATE-transcription factor 19), Zm00001d044168 (hsftf23 - HSF-transcription factor 23), Zm00001d044169, Zm00001d044170 (ATP binding microtubule motor family protein), Zm00001d044171 (wrky123 - WRKY-transcription factor 123), Zm00001d044172 (srph1 - SGT1 disease resistance protein homolog1), Zm00001d044173 (late embryogenesis abundant protein Lea14-A), Zm00001d044175 (Neutr…
11	4.02	Chr4:6,173,083-6,234,460	Zm00001d048837 (cki8 - cyclin-dependent kinase inhibitor8), Zm00001d048839, Zm00001d048840, Zm00001d048841 (Patatin-like protein 2, Phospholipase), Zm00001d048842, Zm00001d048843 (mab9 - math-btb9)
12	4.05	centromere	Zm00001d050400 (Transcription factor MYB16), Zm00001d050401 (Polypyrimidine tract-binding protein homolog 1), Zm00001d050410 (NAC-transcription factor 37), Zm00001d050434 (Poly(A)-specific ribonuclease PARN-like), Zm00001d050575 (Serine/threonine-protein kinase PBS1) and many other genes
13	5.02	Chr5:15,325,753-15,353,735	Zm00001d013610 (Osmotin-like protein OSM34), Zm00001d013611 (phospho-2-dehydro-3-deoxyheptonate aldolase 2, chloroplastic-like)
14	6.07	Chr6:168,506,016-168,518,324	Zm00001d038998 (unknown function), Zm00001d038999 (drought-induced 19), Zm00001d039000 (dnaJ subfamily B member 5)
15	7.05	Chr7:176,688,275-176,818,536	Zm00001d022396, Zm00001d022397 (Protein CTR9-like protein), Zm00001d022398, Zm00001d022399 (Glutamate synthase 1 [NADH] chloroplastic), Zm00001d022400 (F-box protein SKIP5)
16	8.07	Chr8:172,519,109-172,527,499	Zm00001d012327 (putative ubiquitin-like-specific protease 2B)
17	9.03	centromere	Zm00001d046455 (Acyl transferase 7) and many other genes
1 Supporting interval of the QTL referred to RefGenB73_v4 was calculated as the region around each significant SNP where linkage disequilibrium between SNPs is high (r2 > 0.4)
2 Candidate genes: all genes within the supporting interval of the QTL (genes in blue contain significant SNPs and genes in red also deserve especial attention)
