# Supplementary material for: Genome-wide association analysis for fumonisin content in maize kernels
Source: BMC Plant Biol. 2019 Apr 27;19:166. doi: 10.1186/s12870-019-1759-1 (PMC6486958; doi:10.1186/s12870-019-1759-1)
Supplement: Supplementary file 3 — Table S2. Names of the panel inbreds along with their accession identifications at the North Central Regional Plant Introduction Station (NCRPIS). (XLS 40 kb) [file 12870_2019_1759_MOESM3_ESM.xls]

## Sheet: Sheet1
Inbred Name	NCRPIS accession
33-16	Ames 26771
38-11	Ames 26604
4226	NSL 30904
4722	PI 587130
A188	Ames 22443
A214N	PI 406112
A239	Ames 23405
A272	Ames 27063
A441-5	Ames 27064
A554	PI 587138
A556	Ames 23450
A6	Ames 27062
A619	PI 587139
A632	PI 587140
A634	Ames 19308
A635	Ames 19309
A641	Ames 19311
A654	PI 587141
A659	NSL 81599
A661	PI 607521
A679	PI 587142
A680	Ames 23503
A682	PI 587143
Ab28A	Ames 18999
B10	NSL 65865
B103	PI 594046
B104	PI 594047
B105	PI 594048
B109	PI 597927
B115	PI 615190
B14A	PI 550461
B164	Ames 27066
B2	Ames 26769
B37	PI 550467
B46	PI 550469
B52	PI 550454
B57	PI 550472
B64	PI 550440
B68	PI 550465
B73	PI 550473
B73Htrhm	Ames 27065
B75	PI 608774
B76	PI 550483
B77	PI 608765
B79	PI 608766
B84	PI 608767
B97	PI 564682
C103	Ames 19284
C123	Ames 19313
C49A	Ames 27067
CH701-30	Ames 27069
CH9	Ames 27068
CI.7	Ames 28367
CI187-2	Ames 26138
CI21E	CIze 21
CI28A	CIze 28
CI31A	Ames 21512
CI3A	Ames 26116
CI64	Ames 19314
CI66	PI 587148
CI90C	Ames 22440
CI91B	Ames 28365
CM105	PI 587124
CM174	Ames 19316
CM37	Ames 20190
CM7	Ames 27070
CML10	Ames 27072
CML103	Ames 27081
CML108	Ames 27082
CML11	Ames 27258
CML14	Ames 27074
CML154Q	Ames 27083
CML157Q	Ames 27084
CML158Q	Ames 27085
CML218	Ames 27086
CML220	Ames 27087
CML228	Ames 27088
CML238	Ames 27089
CML247	PI 595541
CML254	PI 595542
CML258	Ames 27090
CML261	Ames 27091
CML264	PI 595544
CML277	PI 595550
CML281	Ames 27092
CML287	PI 595565
CML311	Ames 27093
CML314	Ames 27094
CML321	Ames 27095
CML322	Ames 27096
CML323	Ames 27097
CML328	Ames 27098
CML331	Ames 27099
CML332	Ames 27100
CML333	Ames 27101
CML341	Ames 27102
CML38	PI 595534
CML45	Ames 27076
CML5	Ames 27071
CML52	PI 595561
CML61	Ames 27078
CML69	Ames 28184
CML77	Ames 28185
CML91	Ames 27079
CML92	Ames 27080
CMV3	Ames 27038
CO106	Ames 27105
CO125	Ames 27106
CO255	Ames 27050
D940Y	Ames 27108
DE_2	PI 606330
DE_3	Ames 27109
DE1	PI 606329
DE811	PI 550558
E2558W	Ames 27110
EP1	Ames 27111
F2834T	Ames 27112
F44	NSL 22893
F6	NSL 22894
F7	PI 257507
GA209	Ames 10248
GT112	Ames 27113
H105W	PI 587127
H49	Ames 15929
H84	PI 587128
H91	Ames 27114
H95	Ames 19319
H99	PI 587129
Hi27	Ames 28291
HP301	PI 587131
Hy	Ames 26808
I137TN	Ames 27116
I205	NSL 65871
I29	Ames 27115
IA2132	Ames 28364
Ia5125	Ames 27117
IDS28	Ames 24575
IDS69	Ames 24576
IDS91	Ames 24577
Il101	Ames 27119
Il14H	Ames 27118
Il677a	Ames 27120
K148	Ames 27122
K4	NSL 30038
K55	Ames 22754
K64	Ames 27121
Ki11	Ames 27124
Ki14	Ames 27259
Ki2021	Ames 27129
Ki21	Ames 27125
Ki3	Ames 27123
Ki43	Ames 27126
Ki44	Ames 27260
Ky21	Ames 27130
KY226	Ames 27131
KY228	PI 587136
L317	NSL 65873
L578	Ames 27132
M14	NSL 30867
M162W	Ames 27134
M37W	Ames 27133
MEF156-55-2	Ames 27135
Mo17	PI 558532
Mo18W	PI 550441
MO1W	PI 558520
Mo24W	PI 587144
Mo44	Ames 28939
Mo45	PI 583350
Mo46	PI 583351
Mo47	PI 583352
MoG	Ames 27136
Mp339	PI 543916
MS1334	Ames 24752
MS153	Ames 24734
MS71	PI 587137
Mt42	Ames 20140
N192	PI 550566
N28Ht	Ames 27138
N6	Ames 27137
N7A	Ames 28366
NC222	Ames 12729
NC230	Ames 12731
NC232	Ames 12732
NC236	Ames 12734
NC238	Ames 12735
NC250	PI 550555
NC258	PI 531084
NC260	Ames 27140
NC262	PI 531085
NC264	PI 520774
NC290A	Ames 27141
NC294	Ames 27143
NC296	Ames 27144
NC296A	Ames 27145
NC298	Ames 27261
NC300	Ames 27146
NC302	Ames 27147
NC304	Ames 27148
NC306	Ames 27149
NC310	Ames 27151
NC314	Ames 27153
NC318	Ames 27155
NC320	Ames 27156
NC324	Ames 27158
NC326	Ames 27159
NC328	Ames 27160
NC33	Ames 27139
NC336	Ames 27164
NC338	Ames 27165
NC340	Ames 27166
NC342	Ames 27167
NC344	Ames 27168
NC346	Ames 27169
NC348	Ames 27170
NC350	Ames 27171
NC352	Ames 27172
NC354	Ames 27173
NC356	Ames 27174
NC358	Ames 27175
NC360	Ames 27176
NC362	Ames 27177
NC364	Ames 27178
NC366	Ames 27179
NC368	Ames 27180
ND246	PI 550490
Oh40B	NSL 28966
Oh43	Ames 19288
Oh43E	Ames 27183
Oh603	PI 573098
OH7B	Ames 19323
Os420	NSL 65874
P39	Ames 28186
Pa762	Ames 27184
Pa875	Ames 27185
Pa880	PI 517974
Pa91	PI 587147
R109B	NSL 242484
R168	Ames 19326
R177	NSL 30894
R229	PI 592734
R4	Ames 27187
SA24	Ames 27188
SC213R	NSL 53083
SC357	NSL 53094
SC55	Ames 27189
SD40	PI 606768
SD44	PI 524969
Sg1533	PI 587132
Sg18	NSL 75979
T232	PI 550522
T234	Ames 27190
T8	PI 550518
Tx303	Ames 19327
Tx601	Ames 22763
Tzi10	PI 506248
Tzi11	PI 540745
Tzi16	PI 540747
Tzi18	PI 506253
Tzi25	PI 506255
Tzi8	PI 506246
Tzi9	PI 506247
U267Y	Ames 27191
VA102	PI 587151
Va14	Ames 27192
Va17	Ames 19002
Va22	Ames 19328
Va26	PI 587149
Va35	PI 587150
Va59	Ames 19016
Va85	Ames 27193
Va99	Ames 24989
VaW6	Ames 19000
W117Ht	Ames 8399
W153R	PI 587154
W182B	Ames 19330
W22	NSL 30053
W22 R-r:std	no accession found
W64A	PI 587152
WD	Ames 27195
Wf9	Ames 19293
Yu796_NS	Ames 27196
